# Supplementary material for: Ov-RPA–CRISPR/Cas12a assay for the detection of Opisthorchis viverrini infection in field-collected human feces
Source: Parasit Vectors. 2024 Feb 21;17:80. doi: 10.1186/s13071-024-06134-7 (PMC10882828; doi:10.1186/s13071-024-06134-7)
Supplement: Supplementary file 3 — Additional file 3: Table S2. Fluorescence values determined via the Ov-RPA–CRISPR/Cas12a assay. [file 13071_2024_6134_MOESM3_ESM.xlsx]

## Sheet: Sheet1
Additional File 3: Table S2. Fluorescence values determined via the Ov-RPA–CRISPR/Cas12a assay.
Sample IDs	Kato-Katz examination results	RFU values
Ov01	O. viverrini	7740.13
Ov02	O. viverrini	4620.68
Ov03	O. viverrini	10771.8
Ov04	O. viverrini	6634.26
Ht01	H. taichui	7341.87
Ht02	H. taichui	3596.72
Ht03	H. taichui	4599.75
Ht04	H. taichui	4681.11
Ht05	H. taichui	4481.95
Ht06	H. taichui	4251.84
Ht07	H. taichui	6358.26
Ht08	H. taichui	4120.01
Ht09	H. taichui	3770.48
Ht10	H. taichui	3605.36
Al01	A. lumbricoides	3665.13
Al02	A. lumbricoides	3614.08
Al03	A. lumbricoides	3710.41
Tt01	T. trichiura	3660.91
Tt02	T. trichiura	3676.15
Tt03	T. trichiura	3702.16
Hw01	Hookworm	3679.81
Hw02	Hookworm	3539.77
Hw03	Hookworm	3754.08
Tae01	Taenia sp.	3639.4
Tae02	Taenia sp.	3740.48
Tae03	Taenia sp.	3678.82
N01	Negative	3635.27
N02	Negative	3470.15
N03	Negative	4173.89
N04	Negative	3829.18
N05	Negative	3758.98
N06	Negative	3876.59
N07	Negative	3955.85
N08	Negative	4000.92
N09	Negative	3531.68
N10	Negative	3544.12
