# Supplementary material for: Ov-RPA–CRISPR/Cas12a assay for the detection of Opisthorchis viverrini infection in field-collected human feces
Source: Parasit Vectors. 2024 Feb 21;17:80. doi: 10.1186/s13071-024-06134-7 (PMC10882828; doi:10.1186/s13071-024-06134-7)
Supplement: Supplementary file 6 — Additional file 6: Table S3. ROC curve analysis results to obtain the optimal cutoff value. [file 13071_2024_6134_MOESM6_ESM.xlsx]

## Sheet: Cutoff_Results
Additional File 6: Table S3. The table shows cutoff results.
Cutoff Results
Optimal cutoff method	Youden
Optimal cutoff point	4620.68
Optimal criterion	0.90625
Additional File 6: Table S3. The table shows performance measures.
	Value	Lower_Limit	Upper_Limit
Sensitivity	1	0.398	NaN
Specificity	0.906	0.75	0.98
Positive Predictive Value	0.571	0.292	NaN
Negative Predictive Value	1	0.827	1
Positive Likelihood Ratio	10.667	3.632	31.323
Negative Likelihood Ratio	0	0	NaN

## Sheet: ROC_Statistics
Additional File 6: Table S3. The table shows ROC statistics
Marker	AUC	SE.AUC	LowerLimit	UpperLimit	z	p-value
RFU	0.96875	0.02889	0.84929	0.99888	16.2237	3.43055e-59

## Sheet: ROC_Coordinates
Additional File 6: Table S3. The table shows ROC coordinates
Marker	Cutpoint	FPR	TPR
RFU	(- Inf)	1	1
RFU	3470.15	1	1
RFU	3531.68	0.9688	1
RFU	3539.77	0.9375	1
RFU	3544.12	0.9062	1
RFU	3596.72	0.875	1
RFU	3605.36	0.8438	1
RFU	3614.08	0.8125	1
RFU	3635.27	0.7812	1
RFU	3639.4	0.75	1
RFU	3660.91	0.7188	1
RFU	3665.13	0.6875	1
RFU	3676.15	0.6562	1
RFU	3678.82	0.625	1
RFU	3679.81	0.5938	1
RFU	3702.16	0.5625	1
RFU	3710.41	0.5312	1
RFU	3740.48	0.5	1
RFU	3754.08	0.4688	1
RFU	3758.98	0.4375	1
RFU	3770.48	0.4062	1
RFU	3829.18	0.375	1
RFU	3876.59	0.3438	1
RFU	3955.85	0.3125	1
RFU	4000.92	0.2812	1
RFU	4120.01	0.25	1
RFU	4173.89	0.2188	1
RFU	4251.84	0.1875	1
RFU	4481.95	0.1562	1
RFU	4599.75	0.125	1
RFU	4620.68	0.0938	1
RFU	4681.11	0.0938	0.75
RFU	6358.26	0.0625	0.75
RFU	6634.26	0.0312	0.75
RFU	7341.87	0.0312	0.5
RFU	7740.13	0	0.5
RFU	10771.8	0	0.25
RFU	(Inf)	0	0
