# Supplementary material for: Ov-RPA–CRISPR/Cas12a assay for the detection of Opisthorchis viverrini infection in field-collected human feces
Source: Parasit Vectors. 2024 Feb 21;17:80. doi: 10.1186/s13071-024-06134-7 (PMC10882828; doi:10.1186/s13071-024-06134-7)
Supplement: Supplementary file 8 — Additional file 8: Table S4. Results of the examination of Opisthorchis viverrini infection in field-collected fecal samples using the KK, FECT, and Ov-RPA–CRISPR/Cas12a methods. [file 13071_2024_6134_MOESM8_ESM.xlsx]

## Sheet: Sheet1
Additional File 8: Table S4. Results of the examination of Opisthorchis viverrini infection in field-collected fecal samples using the KK, FECT, and Ov-RPA–CRISPR/Cas12a methods.
Sample IDs	Sex	1st examiner	Number of eggs *	NEPG **	2nd examiner	Number of eggs *	NEPG	Mean NEPG	KK results	Infection OVL by KK	FECT results	NEPG by FECT	Infection OVL by FECT	Infection OVL by KK or FECT	detecting hACTB and GsCPC2 amplicons	RFU ***	Infection OVL by Ov-RPA–CRISPR/Cas12a assay
SK1	F									0			0	0	1	2994.55	0
SK2	F									0			0	0	1	2951.85	0
SK3	M									0			0	0	1	2938.52	0
SK4	M									0			0	0	0
SK5	M									0			0	0	1	3189.67	0
SK6	M									0			0	0	0
SK7	F									0			0	0	0
SK8	F									0			0	0	0
SK9	F	OVL	42	1071	OVL	35	892.5	981.75	OVL	1	OVL		1	1	1	3056.59	0
SK10	M									0			0	0	1	3269.03	0
SK11	F									0			0	0	0
SK12	M									0			0	0	1	3914.29	0
SK13	F	Hw	NA		Hw	NA			Hw	0			0	0	0
SK14	M									0			0	0	1	7511.46	1
SK15	M									0			0	0	1	8640.24	1
SK16	F									0			0	0	1	4031.03	0
SK17	M	OVL	12	306	OVL	8	204	255	OVL	1	OVL		1	1	1	3890.48	0
SK18	M									0			0	0	1	3948.57	0
SK19	M	Hw	NA		Negative				Hw	0			0	0	0
SK20	M	OVL	1	25.5	OVL	2	51	38.25	OVL	1	OVL		1	1	0
SK21	F									0			0	0	1	3899.59	0
SK22	M									0			0	0	1	3886.18	0
SK23	M									0			0	0	1	3816.36	0
SK24	M									0	Ss		0	0	1	4006.87	0
SK25	F									0			0	0	1	4267.01	0
SK26	F									0			0	0	1	4047.91	0
SK27	F									0	OVL	125	1	1	0
SK28	M									0			0	0	1	4491.54	0
SK29	M	OVL	1	25.5	Negative	0	0	12.75	OVL	1	OVL		1	1	1	9231.37	1
SK30	M									0			0	0	1	3394.74	0
SK31	F									0			0	0	1	3311.95	0
SK32	F									0			0	0	1	2989.3	0
SK33	M	OVL	8	204	OVL	2	51	127.5	OVL	1	OVL		1	1	1	3425.93	0
SK34	F									0			0	0	1	3684.82	0
SK35	F									0	OVL	50	1	1	1	5354.87	1
SK36	F									0			0	0	1	3384.68	0
SK37	F									0			0	0	1	3543.34	0
SK38	F									0			0	0	0
SK39	M									0	OVL	175	1	1	1	3288.64	0
SK40	M									0			0	0	1	2916.4	0
SK41	M	OVL	3	76.5	OVL	4	102	89.25	OVL	1	OVL		1	1	1	8768.75	1
SK42	F									0			0	0	1	3996.58	0
SK43	F									0			0	0	0
SK44	F									0			0	0	0
SK45	F									0			0	0	1	3120.86	0
SK46	F	Hw	NA		Hw	NA			Hw	0			0	0	1	3742.04	0
SK47	M									0			0	0	1	3375.62	0
SK48	F									0			0	0	1	3340.18	0
SK49	F	OVL	1	25.5	OVL	2	51	38.25	OVL	1	OVL		1	1	1	4093.56	0
SK50	F									0			0	0	0
SK51	M	OVL	2	51	OVL	2	51	51	OVL	1	OVL		1	1	1	10648.1	1
SK52	M									0	OVL	50	1	1	0
SK53	F									0			0	0	1	3395.76	0
SK54	M									0			0	0	0
SK55	M									0			0	0	1	5569.55	1
SK56	M									0	OVL	75	1	1	1	2972.54	0
SK57	M									0			0	0	1	10497.7	1
SK58	F									0			0	0	1	3063.01	0
SK59	M									0			0	0	1	2837.71	0
SK60	M									0			0	0	0
SK61	F	OVL/Hw	2	51	OVL/Hw	4	102	76.5	OVL/Hw	1	OVL		1	1	1	10369.2	1
SK62	M									0			0	0	0
SK63	F									0			0	0	1	12199.6	1
SK64	F									0			0	0	1	3107.75	0
SK65	F									0			0	0	0
SK66	F									0			0	0	1	3114.52	0
SK67	M	OVL	4	102	OVL	2	51	76.5	OVL	1	OVL		1	1	1	3169.23	0
SK68	F									0			0	0	0
SK69	F									0			0	0	1	3607.8	0
SK70	M	OVL	10	255	OVL	3	76.5	165.75	OVL	1	OVL		1	1	1	11333.1	1
SK71	M									0			0	0	0
SK72	M	OVL	32	816	OVL	51	1300.5	1058.25	OVL	1	OVL		1	1	0
SK73	F									0			0	0	1	4387.45	0
SK74	F									0			0	0	1	3156.61	0
SK75	M									0			0	0	0
SK76	F									0			0	0	1	10169.1	1
SK77	F									0			0	0	0
SK78	F									0			0	0	0
SK79	M									0			0	0	1	10615.4	1
SK80	F									0			0	0	0
SK81	F									0			0	0	1	10556.8	1
SK82	M									0			0	0	1	3827.16	0
SK83	F									0			0	0	1	3249.9	0
SK84	M									0			0	0	1	3925.96	0
SK85	F	OVL	1	25.5	OVL	1	25.5	25.5	OVL	1	OVL		1	1	1	10310.3	1
SK86	F									0			0	0	0
SK87	M									0			0	0	1	3266.23	0
SK88	F									0			0	0	1	3259.68	0
SK89	M									0			0	0	1	4545.36	0
SK90	M									0			0	0	1	3170.5	0
SK91	M	Negative	0	0	OVL	1	25.5	12.75	OVL	1	Negative		0	1	1	3350.25	0
SK92	F									0			0	0	1	3560.31	0
SK93	F									0			0	0	1	3697.05	0
SK94	F									0			0	0	1	3035.76	0
SK95	M									0			0	0	1	3245.43	0
SK96	F									0			0	0	1	2936.33	0
SK97	F	OVL	2	51	OVL	2	51	51	OVL	1	OVL		1	1	0
SK98	F	OVL	4	102	OVL	1	25.5	63.75	OVL	1	OVL		1	1	1	10642	1
SK99	F									0			0	0	1	3406.37	0
SK100	F									0			0	0	1	3215.74	0
SK101	F									0			0	0	0
SK102	M									0	OVL	100	1	1	1	3231.68	0
SK103	F									0			0	0	1	3540.13	0
SK104	M	OVL	2	51	OVL	1	25.5	38.25	OVL	1	OVL		1	1	1	11413.4	1
SK105	F									0			0	0	1	3109.36	0
SK106	F									0			0	0	1	3261.15	0
SK107	F									0			0	0	0
SK108	M									0	OVL/Tae	75	1	1	1	3373.9	0
SK109	F									0			0	0	0
SK110	F									0			0	0	1	4087.58	0
SK111	F									0			0	0	1	4153.86	0
SK112	F									0			0	0	0
SK113	F									0			0	0	0
SK114	F	OVL	1	25.5	Negative	0	0	12.75	OVL	1	OVL		1	1	1	9387.92	1
SK115	M									0			0	0	1	3225.15	0
SK116	F									0			0	0	1	3139.81	0
SK117	M									0	Ss		0	0	1	3369.72	0
SK118	F									0			0	0	0
SK119	F									0			0	0	0
SK120	M	OVL/Tae	11	280.5	OVL/Tae	13	331.5	306	OVL/Tae	1	OVL/Tae		1	1	1	2923.67	0
SK121	M									0			0	0	1	3606.19	0
SK122	F	OVL	1	25.5	OVL	5	127.5	76.5	OVL	1	OVL		1	1	1	10727.9	1
SK123	F									0			0	0	1	4078	0
SK124	M									0			0	0	0
SK125	F									0			0	0	1	3489.09	0
SK126	M									0			0	0	0
SK127	M	Negative	0	0	OVL	1	25.5	12.75	OVL	1	OVL		1	1	1	10097.1	1
SK128	F									0			0	0	0
SK129	F									0			0	0	0
SK130	F	OVL	2	51	OVL	1	25.5	38.25	OVL	1	OVL		1	1	0
SK131	F									0			0	0	1	3533.14	0
SK132	F									0			0	0	1	4029.84	0
SK133	F									0	OVL	50	1	1	0
SK134	M									0			0	0	1	3268.81	0
SK135	F									0			0	0	1	2902.39	0
SK136	M									0			0	0	0
SK137	F									0			0	0	1	3902.63	0
SK138	F									0			0	0	1	3514.39	0
SK139	M									0			0	0	0
SK140	M	OVL	1	25.5	OVL	1	25.5	25.5	OVL	1	Negative		0	1	0
SK141	F									0			0	0	1	3200.59	0
SK142	F									0			0	0	1	3552.96	0
SK143	F									0			0	0	1	2915.69	0
SK144	F	Negative	0	0	OVL	1	25.5	12.75	OVL	1	OVL		1	1	1	5988.14	1
SK145	M									0			0	0	0
SK146	F	OVL	3	76.5	OVL	4	102	89.25	OVL	1	OVL		1	1	1	10515.7	1
SK147	F									0			0	0	1	3129.79	0
SK148	F									0			0	0	0
SK149	M									0			0	0	1	3304.48	0
SK150	M									0			0	0	1	10633.4	1
SK151	F									0			0	0	1	3290.44	0
SK152	M									0			0	0	1	3713.06	0
SK153	F									0			0	0	1	3936	0
SK154	F									0			0	0	1	3365.3	0
SK155	F	OVL	1	25.5	OVL	2	51	38.25	OVL	1	OVL		1	1	1	5814.99	1
SK156	F									0			0	0	1	3132.68	0
SK157	F									0			0	0	0
SK158	M	OVL	1	25.5	OVL	1	25.5	25.5	OVL	1	OVL		1	1	1	9335.65	1
SK159	M									0			0	0	0
SK160	F									0			0	0	1	3058.34	0
SK161	F									0			0	0	1	3323.49	0
SK162	F									0			0	0	0
SK163	F									0			0	0	1	3165.37	0
SK164	F	OVL	2	51	OVL	7	178.5	114.75	OVL	1	OVL		1	1	1	4966.06	1
SK165	M									0			0	0	1	4043.39	0
SK166	F									0			0	0	0
SK167	F									0			0	0	0
SK168	M	OVL	3	76.5	Negative	0	0	38.25	OVL	1	OVL		1	1	1	5976.13	1
SK169	M									0			0	0	1	3254.13	0
SK170	F									0			0	0	1	10985.6	1
SK171	M									0			0	0	1	4125.36	0
SK172	M									0			0	0	0
* number of eggs in fecal sample 39.2 mg
** NEPG = number of eggs per gram (number of eggs in fecal sample 39.2 mg x 25.5)
*** RFU = relative fluorescence unit
OVL = O. viverrini-like egg
Hw = Hookworm
Tae = Taenia sp.
Ss = Strongyloides stercoralis
