# Supplementary material for: Ov-RPA–CRISPR/Cas12a assay for the detection of Opisthorchis viverrini infection in field-collected human feces
Source: Parasit Vectors. 2024 Feb 21;17:80. doi: 10.1186/s13071-024-06134-7 (PMC10882828; doi:10.1186/s13071-024-06134-7)
Supplement: Supplementary file 10 — Additional file 10: Table S5. ROC curve analysis results comparing the Ov-RPA–CRISPR/Cas12a assay and standard methods (KK and/or FECT) for detecting O. viverrini infection in fecal samples. [file 13071_2024_6134_MOESM10_ESM.xlsx]

## Sheet: CutOff_Results
Additional File 10: Table S5. The table shows cutoff results.
Cutoff Results
Optimal cutoff method	Youden
Optimal cutoff point	4966.06
Optimal criterion	0.511994
Additional File 10: Table S5. The table shows performance measures.
	Value	Lower_Limit	Upper_Limit
Sensitivity	0.621	0.423	0.793
Specificity	0.891	0.809	0.947
Positive Predictive Value	0.643	0.482	0.808
Negative Predictive Value	0.882	0.769	0.942
Positive Likelihood Ratio	5.71	2.979	10.945
Negative Likelihood Ratio	0.426	0.266	0.682

## Sheet: ROC_Statistics
Additional File 10: Table S5. The table shows ROC statistics
Marker	AUC	SE.AUC	LowerLimit	UpperLimit	z	p-value
RFU	0.71777	0.06326	0.62875	0.79581	3.44222	0.00058

## Sheet: ROC_Coordinates
Additional File 10: Table S5. The table shows ROC coordinates
Marker	Cutpoint	FPR	TPR
RFU	(- Inf)	1	1
RFU	2837.71	1	1
RFU	2902.39	0.9891	1
RFU	2915.69	0.9783	1
RFU	2916.4	0.9674	1
RFU	2923.67	0.9565	1
RFU	2936.33	0.9565	0.9655
RFU	2938.52	0.9457	0.9655
RFU	2951.85	0.9348	0.9655
RFU	2972.54	0.9239	0.9655
RFU	2989.3	0.9239	0.931
RFU	2994.55	0.913	0.931
RFU	3035.76	0.9022	0.931
RFU	3056.59	0.8913	0.931
RFU	3058.34	0.8913	0.8966
RFU	3063.01	0.8804	0.8966
RFU	3107.75	0.8696	0.8966
RFU	3109.36	0.8587	0.8966
RFU	3114.52	0.8478	0.8966
RFU	3120.86	0.837	0.8966
RFU	3129.79	0.8261	0.8966
RFU	3132.68	0.8152	0.8966
RFU	3139.81	0.8043	0.8966
RFU	3156.61	0.7935	0.8966
RFU	3165.37	0.7826	0.8966
RFU	3169.23	0.7717	0.8966
RFU	3170.5	0.7717	0.8621
RFU	3189.67	0.7609	0.8621
RFU	3200.59	0.75	0.8621
RFU	3215.74	0.7391	0.8621
RFU	3225.15	0.7283	0.8621
RFU	3231.68	0.7174	0.8621
RFU	3245.43	0.7174	0.8276
RFU	3249.9	0.7065	0.8276
RFU	3254.13	0.6957	0.8276
RFU	3259.68	0.6848	0.8276
RFU	3261.15	0.6739	0.8276
RFU	3266.23	0.663	0.8276
RFU	3268.81	0.6522	0.8276
RFU	3269.03	0.6413	0.8276
RFU	3288.64	0.6304	0.8276
RFU	3290.44	0.6304	0.7931
RFU	3304.48	0.6196	0.7931
RFU	3311.95	0.6087	0.7931
RFU	3323.49	0.5978	0.7931
RFU	3340.18	0.587	0.7931
RFU	3350.25	0.5761	0.7931
RFU	3365.3	0.5761	0.7586
RFU	3369.72	0.5652	0.7586
RFU	3373.9	0.5543	0.7586
RFU	3375.62	0.5543	0.7241
RFU	3384.68	0.5435	0.7241
RFU	3394.74	0.5326	0.7241
RFU	3395.76	0.5217	0.7241
RFU	3406.37	0.5109	0.7241
RFU	3425.93	0.5	0.7241
RFU	3489.09	0.5	0.6897
RFU	3514.39	0.4891	0.6897
RFU	3533.14	0.4783	0.6897
RFU	3540.13	0.4674	0.6897
RFU	3543.34	0.4565	0.6897
RFU	3552.96	0.4457	0.6897
RFU	3560.31	0.4348	0.6897
RFU	3606.19	0.4239	0.6897
RFU	3607.8	0.413	0.6897
RFU	3684.82	0.4022	0.6897
RFU	3697.05	0.3913	0.6897
RFU	3713.06	0.3804	0.6897
RFU	3742.04	0.3696	0.6897
RFU	3816.36	0.3587	0.6897
RFU	3827.16	0.3478	0.6897
RFU	3886.18	0.337	0.6897
RFU	3890.48	0.3261	0.6897
RFU	3899.59	0.3261	0.6552
RFU	3902.63	0.3152	0.6552
RFU	3914.29	0.3043	0.6552
RFU	3925.96	0.2935	0.6552
RFU	3936	0.2826	0.6552
RFU	3948.57	0.2717	0.6552
RFU	3996.58	0.2609	0.6552
RFU	4006.87	0.25	0.6552
RFU	4029.84	0.2391	0.6552
RFU	4031.03	0.2283	0.6552
RFU	4043.39	0.2174	0.6552
RFU	4047.91	0.2065	0.6552
RFU	4078	0.1957	0.6552
RFU	4087.58	0.1848	0.6552
RFU	4093.56	0.1739	0.6552
RFU	4125.36	0.1739	0.6207
RFU	4153.86	0.163	0.6207
RFU	4267.01	0.1522	0.6207
RFU	4387.45	0.1413	0.6207
RFU	4491.54	0.1304	0.6207
RFU	4545.36	0.1196	0.6207
RFU	4966.06	0.1087	0.6207
RFU	5354.87	0.1087	0.5862
RFU	5569.55	0.1087	0.5517
RFU	5814.99	0.0978	0.5517
RFU	5976.13	0.0978	0.5172
RFU	5988.14	0.0978	0.4828
RFU	7511.46	0.0978	0.4483
RFU	8640.24	0.087	0.4483
RFU	8768.75	0.0761	0.4483
RFU	9231.37	0.0761	0.4138
RFU	9335.65	0.0761	0.3793
RFU	9387.92	0.0761	0.3448
RFU	10097.1	0.0761	0.3103
RFU	10169.1	0.0761	0.2759
RFU	10310.3	0.0652	0.2759
RFU	10369.2	0.0652	0.2414
RFU	10497.7	0.0652	0.2069
RFU	10515.7	0.0543	0.2069
RFU	10556.8	0.0543	0.1724
RFU	10615.4	0.0435	0.1724
RFU	10633.4	0.0326	0.1724
RFU	10642	0.0217	0.1724
RFU	10648.1	0.0217	0.1379
RFU	10727.9	0.0217	0.1034
RFU	10985.6	0.0217	0.069
RFU	11333.1	0.0109	0.069
RFU	11413.4	0.0109	0.0345
RFU	12199.6	0.0109	0
RFU	(Inf)	0	0
